# Supplementary material for: IL-6 Blockade Enhances the Efficacy of CDK4/6 Inhibitor in BRCA1-Mutant Triple-Negative Breast Cancer Cells
Source: Cells. 2025 Oct 15;14(20):1602. doi: 10.3390/cells14201602 (PMC12564161; doi:10.3390/cells14201602)
Supplement: Supplementary file 1 [file cells-14-01602-s001.zip]

Archive with 1 entries (1 files):
- cells-3801841-supplementary.pdf
